# Supplementary material for: Prospective associations of leucocyte subtypes and obesity with the risk of developing cutaneous malignant melanoma in the UK Biobank cohort
Source: BMC Cancer. 2024 May 23;24:625. doi: 10.1186/s12885-024-12344-0 (PMC11112846; doi:10.1186/s12885-024-12344-0)
Supplement: Supplementary file 2 — Supplementary Material 2 [file 12885_2024_12344_MOESM2_ESM.xlsx]

## Sheet: Pairwise Comparisons 
								Leucocytes, obesity, and melanoma in UK Biobank Christakoudi et al. 2023
Supplementary Table S2 Associations of candidate covariates with the exposures and the outcome
Covariate	CMM		BMI		ABSI		Neutrophil count		Lymphocyte count		Monocyte count
	HR (95% CI)	p-value	SD difference (95% CI)	p-value	SD difference (95% CI)	p-value	SD difference (95% CI)	p-value	SD difference (95% CI)	p-value	SD difference (95% CI)	p-value
Height (per one SD)	1.178 (1.128 to 1.230)	<0.0001	-0.087 (-0.091 to -0.084)	<0.0001	0.055 (0.051 to 0.058)	<0.0001	-0.097 (-0.100 to -0.094)	<0.0001	-0.075 (-0.079 to -0.072)	<0.0001	-0.060 (-0.063 to -0.057)	<0.0001
Age at recruitment (per 5 years)	0.920 (0.855 to 0.990)	0.025	0.034 (0.032 to 0.036)	<0.0001	0.140 (0.138 to 0.142)	<0.0001	0.008 (0.006 to 0.010)	<0.0001	0.008 (0.006 to 0.010)	<0.0001	0.057 (0.055 to 0.059)	<0.0001
Sex #
Women	reference		reference		reference		reference		reference		reference
Men	1.150 (1.057 to 1.250) #	0.001	0.863 (0.836 to 0.891) #	<0.0001	5.935 (5.907 to 5.963) #	<0.0001	0.070 (0.062 to 0.079) #	<0.0001	-0.125 (-0.129 to -0.122) #	<0.0001	0.076 (0.075 to 0.077) #	<0.0001
Menopause (MP)
Pre-menopausal	reference		reference		reference		reference		reference		reference
Post-menopausal	0.720 (0.578 to 0.896)	0.003	0.170 (0.160 to 0.180)	<0.0001	0.348 (0.338 to 0.358)	<0.0001	-0.276 (-0.286 to -0.265)	<0.0001	0.173 (0.163 to 0.183)	<0.0001	-0.008 (-0.018 to 0.002)	0.109
Unknown	0.682 (0.526 to 0.885)	0.004	0.302 (0.286 to 0.317)	<0.0001	0.270 (0.255 to 0.285)	<0.0001	-0.132 (-0.147 to -0.116)	<0.0001	0.206 (0.191 to 0.222)	<0.0001	0.008 (-0.007 to 0.024)	0.286
HRT use (in Post/Unknonwn MP)
Never	reference		reference		reference		reference		reference		reference
Past	0.857 (0.739 to 0.995)	0.043	0.066 (0.056 to 0.077)	<0.0001	0.106 (0.096 to 0.116)	<0.0001	0.036 (0.026 to 0.046)	<0.0001	0.101 (0.091 to 0.112)	<0.0001	0.080 (0.070 to 0.090)	<0.0001
Current	1.244 (1.010 to 1.533)	0.04	-0.129 (-0.146 to -0.113)	<0.0001	-0.092 (-0.108 to -0.075)	<0.0001	0.143 (0.127 to 0.159)	<0.0001	0.039 (0.023 to 0.056)	<0.0001	0.034 (0.018 to 0.050)	<0.0001
Weight change
Weight loss	reference		reference		reference		reference		reference		reference
Stable weight	0.964 (0.853 to 1.089)	0.555	-0.312 (-0.321 to -0.303)	<0.0001	-0.019 (-0.027 to -0.010)	<0.0001	-0.082 (-0.091 to -0.073)	<0.0001	-0.058 (-0.067 to -0.049)	<0.0001	0.014 (0.005 to 0.023)	0.003
Weight gain	0.979 (0.855 to 1.122)	0.76	0.269 (0.259 to 0.278)	<0.0001	0.132 (0.122 to 0.141)	<0.0001	0.015 (0.005 to 0.024)	0.004	0.067 (0.057 to 0.077)	<0.0001	0.132 (0.122 to 0.142)	<0.0001
Smoking
Never	reference		reference		reference		reference		reference		reference
Former	0.925 (0.845 to 1.012)	0.089	0.150 (0.143 to 0.156)	<0.0001	0.117 (0.110 to 0.123)	<0.0001	0.050 (0.043 to 0.057)	<0.0001	0.091 (0.085 to 0.098)	<0.0001	0.074 (0.067 to 0.081)	<0.0001
Current	0.614 (0.514 to 0.734)	<0.0001	-0.025 (-0.035 to -0.014)	<0.0001	0.286 (0.275 to 0.296)	<0.0001	0.670 (0.660 to 0.681)	<0.0001	0.636 (0.626 to 0.646)	<0.0001	0.330 (0.319 to 0.340)	<0.0001
Alcohol
≤3 times / month	reference		reference		reference		reference		reference		reference
≤4 times / week	1.161 (1.047 to 1.288)	0.005	-0.219 (-0.227 to -0.212)	<0.0001	-0.076 (-0.083 to -0.068)	<0.0001	-0.155 (-0.162 to -0.147)	<0.0001	-0.090 (-0.097 to -0.083)	<0.0001	-0.052 (-0.060 to -0.045)	<0.0001
Daily	1.155 (1.020 to 1.307)	0.023	-0.340 (-0.349 to -0.331)	<0.0001	0.004 (-0.004 to 0.013)	0.333	-0.179 (-0.188 to -0.171)	<0.0001	-0.123 (-0.132 to -0.114)	<0.0001	-0.011 (-0.020 to -0.002)	0.019
Physical activity
Less active	reference		reference		reference		reference		reference		reference
Moderately active	1.073 (0.949 to 1.213)	0.263	-0.266 (-0.275 to -0.257)	<0.0001	-0.153 (-0.162 to -0.144)	<0.0001	-0.126 (-0.135 to -0.117)	<0.0001	-0.074 (-0.083 to -0.065)	<0.0001	-0.080 (-0.089 to -0.071)	<0.0001
Very active	1.007 (0.884 to 1.148)	0.913	-0.358 (-0.367 to -0.349)	<0.0001	-0.330 (-0.339 to -0.321)	<0.0001	-0.210 (-0.220 to -0.201)	<0.0001	-0.107 (-0.116 to -0.098)	<0.0001	-0.131 (-0.140 to -0.122)	<0.0001
Townsend deprivation index
Quintile 1	reference		reference		reference		reference		reference		reference
Quintile 2	0.995 (0.878 to 1.127)	0.932	0.042 (0.032 to 0.052)	<0.0001	0.023 (0.014 to 0.033)	<0.0001	0.018 (0.008 to 0.028)	0.0003	0.015 (0.006 to 0.025)	0.002	0.023 (0.013 to 0.032)	<0.0001
Quintile 3	0.873 (0.767 to 0.994)	0.04	0.080 (0.071 to 0.090)	<0.0001	0.057 (0.048 to 0.067)	<0.0001	0.046 (0.036 to 0.055)	<0.0001	0.026 (0.016 to 0.036)	<0.0001	0.029 (0.019 to 0.038)	<0.0001
Quintile 4	0.861 (0.754 to 0.982)	0.025	0.139 (0.129 to 0.149)	<0.0001	0.126 (0.117 to 0.136)	<0.0001	0.095 (0.085 to 0.105)	<0.0001	0.045 (0.035 to 0.055)	<0.0001	0.049 (0.039 to 0.059)	<0.0001
Quintile 5	0.708 (0.614 to 0.817)	<0.0001	0.256 (0.246 to 0.266)	<0.0001	0.241 (0.232 to 0.251)	<0.0001	0.225 (0.215 to 0.235)	<0.0001	0.114 (0.104 to 0.124)	<0.0001	0.092 (0.082 to 0.102)	<0.0001
Family history
No cancer	reference		reference		reference		reference		reference		reference
Breast/ bowel/ prostate/ lung cancer	1.098 (1.006 to 1.197)	0.036	0.024 (0.018 to 0.031)	<0.0001	0.007 (0.001 to 0.014)	0.025	-0.006 (-0.012 to 0.001)	0.082	0.006 (0.000 to 0.013)	0.059	-0.010 (-0.017 to -0.004)	0.002
Time of sample
<12:00	reference		reference		reference		reference		reference		reference
12:00 to <16:00	0.964 (0.871 to 1.067)	0.479	0.015 (0.008 to 0.023)	<0.0001	0.004 (-0.003 to 0.011)	0.281	0.053 (0.045 to 0.060)	<0.0001	0.063 (0.056 to 0.071)	<0.0001	0.086 (0.078 to 0.093)	<0.0001
≥16:00	0.969 (0.858 to 1.095)	0.618	0.084 (0.075 to 0.093)	<0.0001	0.035 (0.027 to 0.044)	<0.0001	0.149 (0.140 to 0.158)	<0.0001	0.245 (0.236 to 0.254)	<0.0001	0.072 (0.063 to 0.081)	<0.0001
Fasting time
0-2 hours	reference		reference		reference		reference		reference		reference
3-4 hours	1.028 (0.924 to 1.144)	0.61	0.024 (0.016 to 0.032)	<0.0001	0.078 (0.070 to 0.085)	<0.0001	0.338 (0.330 to 0.346)	<0.0001	0.313 (0.306 to 0.321)	<0.0001	0.147 (0.140 to 0.155)	<0.0001
≥5 hours	0.990 (0.885 to 1.107)	0.856	0.032 (0.024 to 0.040)	<0.0001	0.073 (0.065 to 0.081)	<0.0001	0.398 (0.390 to 0.406)	<0.0001	0.687 (0.679 to 0.694)	<0.0001	0.430 (0.422 to 0.438)	<0.0001
Diabetes
No	reference		reference		reference		reference		reference		reference
Yes	0.872 (0.709 to 1.072)	0.194	0.845 (0.830 to 0.860)	<0.0001	0.393 (0.378 to 0.407)	<0.0001	0.400 (0.385 to 0.415)	<0.0001	0.258 (0.243 to 0.273)	<0.0001	0.208 (0.193 to 0.223)	<0.0001
Lipid-lowering drugs use
No	reference		reference		reference		reference		reference		reference
Yes	0.907 (0.810 to 1.016)	0.093	0.477 (0.469 to 0.485)	<0.0001	0.235 (0.226 to 0.243)	<0.0001	0.294 (0.285 to 0.302)	<0.0001	0.177 (0.168 to 0.185)	<0.0001	0.238 (0.229 to 0.246)	<0.0001
Antihypertensive drugs use
No	reference		reference		reference		reference		reference		reference
Yes	1.102 (0.994 to 1.221)	0.064	0.581 (0.573 to 0.589)	<0.0001	0.226 (0.219 to 0.234)	<0.0001	0.317 (0.309 to 0.325)	<0.0001	0.127 (0.119 to 0.135)	<0.0001	0.273 (0.265 to 0.281)	<0.0001
Antiaggregant use
No	reference		reference		reference		reference		reference		reference
Yes	0.978 (0.871 to 1.098)	0.707	0.335 (0.326 to 0.343)	<0.0001	0.147 (0.139 to 0.156)	<0.0001	0.225 (0.216 to 0.234)	<0.0001	0.090 (0.081 to 0.099)	<0.0001	0.191 (0.182 to 0.199)	<0.0001
NSAID use
No	reference		reference		reference		reference		reference		reference
Yes	1.007 (0.901 to 1.124)	0.908	0.198 (0.190 to 0.206)	<0.0001	0.036 (0.029 to 0.044)	<0.0001	0.058 (0.050 to 0.066)	<0.0001	0.027 (0.019 to 0.035)	<0.0001	0.022 (0.014 to 0.030)	<0.0001
Skin colour
Very fair	reference		reference		reference		reference		reference		reference
Fair	0.877 (0.757 to 1.016)	0.081	-0.036 (-0.048 to -0.025)	<0.0001	-0.053 (-0.065 to -0.042)	<0.0001	-0.024 (-0.036 to -0.012)	<0.0001	-0.015 (-0.027 to -0.003)	0.013	-0.008 (-0.019 to 0.004)	0.201
Dark	0.485 (0.403 to 0.583)	<0.0001	-0.044 (-0.057 to -0.031)	<0.0001	-0.103 (-0.116 to -0.091)	<0.0001	-0.027 (-0.040 to -0.014)	<0.0001	0.022 (0.009 to 0.036)	0.0008	0.009 (-0.004 to 0.022)	0.191
Skin tanning
Get very tanned	reference		reference		reference		reference		reference		reference
Get moderately tanned	1.224 (1.081 to 1.385)	0.001	-0.064 (-0.073 to -0.056)	<0.0001	0.001 (-0.007 to 0.009)	0.859	-0.046 (-0.055 to -0.038)	<0.0001	-0.054 (-0.062 to -0.046)	<0.0001	-0.038 (-0.047 to -0.030)	<0.0001
Get mildly/occasionally tanned	1.588 (1.387 to 1.819)	<0.0001	-0.029 (-0.038 to -0.019)	<0.0001	0.024 (0.014 to 0.033)	<0.0001	-0.024 (-0.033 to -0.014)	<0.0001	-0.054 (-0.063 to -0.044)	<0.0001	-0.028 (-0.038 to -0.019)	<0.0001
Never tan/ only burn	1.494 (1.295 to 1.724)	<0.0001	0.090 (0.080 to 0.100)	<0.0001	0.102 (0.092 to 0.112)	<0.0001	0.021 (0.011 to 0.031)	<0.0001	-0.028 (-0.039 to -0.018)	<0.0001	-0.011 (-0.021 to -0.001)	0.032
Hair colour
Blond or red	reference		reference		reference		reference		reference		reference
Light brown	0.642 (0.576 to 0.715)	<0.0001	-0.024 (-0.034 to -0.015)	<0.0001	0.010 (0.001 to 0.019)	0.036	0.000 (-0.009 to 0.009)	0.978	-0.011 (-0.020 to -0.001)	0.025	-0.003 (-0.012 to 0.007)	0.58
Dark	0.485 (0.433 to 0.543)	<0.0001	-0.014 (-0.023 to -0.005)	0.003	0.013 (0.004 to 0.022)	0.004	-0.001 (-0.010 to 0.008)	0.848	-0.013 (-0.022 to -0.004)	0.006	-0.003 (-0.012 to 0.006)	0.54
Sunburn in childhood
Never burned	reference		reference		reference		reference		reference		reference
Ever burned	1.424 (1.288 to 1.575)	<0.0001	-0.017 (-0.024 to -0.010)	<0.0001	-0.013 (-0.021 to -0.006)	0.0002	-0.054 (-0.061 to -0.047)	<0.0001	-0.008 (-0.015 to -0.001)	0.035	-0.025 (-0.032 to -0.018)	<0.0001
Missing	1.307 (1.172 to 1.458)	<0.0001	-0.005 (-0.013 to 0.003)	0.213	0.005 (-0.003 to 0.013)	0.211	-0.031 (-0.039 to -0.023)	<0.0001	-0.021 (-0.029 to -0.013)	<0.0001	-0.019 (-0.027 to -0.011)	<0.0001
Solarium use
Never use	reference		reference		reference		reference		reference		reference
Ever use	1.111 (0.963 to 1.280)	0.149	0.005 (-0.006 to 0.015)	0.386	-0.047 (-0.057 to -0.037)	<0.0001	0.015 (0.005 to 0.026)	0.005	0.044 (0.034 to 0.055)	<0.0001	0.023 (0.013 to 0.034)	<0.0001
Sun / UV protection
Never / rarely	reference		reference		reference		reference		reference		reference
Sometimes	1.395 (1.156 to 1.685)	0.0005	-0.086 (-0.098 to -0.074)	<0.0001	-0.131 (-0.143 to -0.119)	<0.0001	-0.170 (-0.182 to -0.158)	<0.0001	-0.049 (-0.060 to -0.037)	<0.0001	-0.076 (-0.088 to -0.064)	<0.0001
Most of the time	1.793 (1.488 to 2.161)	<0.0001	-0.153 (-0.164 to -0.141)	<0.0001	-0.179 (-0.190 to -0.167)	<0.0001	-0.198 (-0.210 to -0.186)	<0.0001	-0.055 (-0.067 to -0.043)	<0.0001	-0.081 (-0.093 to -0.069)	<0.0001
Always / do not go out in sunshine	1.700 (1.395 to 2.072)	<0.0001	-0.088 (-0.101 to -0.076)	<0.0001	-0.158 (-0.170 to -0.146)	<0.0001	-0.158 (-0.171 to -0.146)	<0.0001	-0.032 (-0.044 to -0.019)	<0.0001	-0.067 (-0.079 to -0.054)	<0.0001
Time spent outdoors in summer
≤ 3 hours a day	reference		reference		reference		reference		reference		reference
> 3 hours a day	1.049 (0.960 to 1.146)	0.288	0.046 (0.039 to 0.052)	<0.0001	-0.028 (-0.035 to -0.022)	<0.0001	0.061 (0.054 to 0.067)	<0.0001	0.036 (0.029 to 0.042)	<0.0001	0.024 (0.018 to 0.031)	<0.0001
Missing	0.802 (0.648 to 0.994)	0.044	0.157 (0.143 to 0.171)	<0.0001	0.080 (0.067 to 0.094)	<0.0001	0.110 (0.096 to 0.124)	<0.0001	0.046 (0.031 to 0.060)	<0.0001	0.041 (0.026 to 0.055)	<0.0001
ABSI – a body shape index; BMI – body mass index; CI – confidence interval; CMM – cutaneous malignant melanoma; HR – hazard ratio; HRT – hormone replacement therapy; NSAIDs – non-steroidal anti-inflammatory drugs; SD – standard deviation;
SEP – socio-economic position
HR (95% CI) – Cox proportional hazards models for CMM (time scale age) using each covariate individually as exposure, stratified by age (5-year categories, except when examining age, menopausal status, and HRT use), region of the assessment center and,
	for models including all participants, also sex (except when examining sex).
SDdifference (95% CI) – linear regression models for one of BMI, ABSI, neutrophil count, lymphocyte count, or monocyte count as outcome using each covariate individually as exposure, with adjustment for age (continuous) and region of the assessment center.
Outcomes and height were converted to sex-specific z-scores (value minus mean divided by SD), with mean (SD) for women and men as follows:
Height − 162.652 (6.232) women, 175.884 (6.764) men (cm)
BMI − 26.917 (4.779) women, 27.804 (4.037) men (kg/m2)
ABSI − 73.779 (4.953) women, 79.756 (4.107) men
Neutrophil count − 4.186 (1.317) women, 4.258 (1.355) men (*109/L)
Lymphocyte count − 1.990 (0.587) women, 1.865 (0.565) men (*109/L)
Monocyte count − 0.436 (0.144) women, 0.513 (0.169) men (*109/L)
# For models with sex as exposire, the outcomes were used on a nominal scale (without conversion to sex-specific z-scores): kg/m2 for BMI, unit for ABSI, *109/L for leucocyte counts.
For definition of HRT, see Supplementary Methods and Supplementary Table S1 in [12].
For definition of diabetes and use of lipid-lowering and anti-hypertensive medications see Supplementary Methods and Supplementary Table S1 in [8].
For definition of NSAIDs and antiaggregant/anticoagulants see Definition of Covariates in Supplementary Material of [13].
